# Supplementary material for: A Bifunctional Phosphoglucomutase/Phosphomannomutase from Thermococcus kodakarensis: Biophysical Analysis and Cryo-EM Structure
Source: Biomolecules. 2025 Feb 21;15(3):319. doi: 10.3390/biom15030319 (PMC11940775; doi:10.3390/biom15030319)
Supplement: Supplementary file 1 [file biomolecules-15-00319-s001.zip]

Archive with 1 entries (1 files):
- biomolecules-3453129-supplementary.pdf
